# Supplementary material for: Predatory protists reduce bacteria wilt disease incidence in tomato plants
Source: Nat Commun. 2024 Jan 27;15:829. doi: 10.1038/s41467-024-45150-0 (PMC10821857; doi:10.1038/s41467-024-45150-0)
Supplement: Supplementary file 4 — Source Data [file 41467_2024_45150_MOESM4_ESM.xlsx]

## Sheet: Fig.5A
	relative change
Pseudomonas 1 + Colpoda 2	-0.128721
Pseudomonas 1 + Colpoda 2	-0.0486543
Pseudomonas 1 + Colpoda 2	-0.140949
Pseudomonas 1 + Colpoda 2	-0.0683728
Pseudomonas 1 + Colpoda 2	-0.0528725
Pseudomonas 1 + Colpoda 2	-0.035021
Pseudomonas 2 + Colpoda 2	-0.00665929
Pseudomonas 2 + Colpoda 2	-0.157477
Pseudomonas 2 + Colpoda 2	-0.115605
Pseudomonas 2 + Colpoda 2	-0.102307
Pseudomonas 2 + Colpoda 2	-0.145584
Pseudomonas 2 + Colpoda 2	-0.0425283
Pseudomonas3 + Colpoda 2	-0.0697625
Pseudomonas3 + Colpoda 2	-0.0979056
Pseudomonas3 + Colpoda 2	-0.00894385
Pseudomonas3 + Colpoda 2	-0.0637892
Pseudomonas3 + Colpoda 2	-0.194577
Pseudomonas3 + Colpoda 2	-0.139433
Pseudomonas4 + Colpoda 2	-0.14
Pseudomonas4 + Colpoda 2	-0.0609697
Pseudomonas4 + Colpoda 2	-0.0914268
Pseudomonas4 + Colpoda 2	-0.080433
Pseudomonas4 + Colpoda 2	0.00172766
Pseudomonas4 + Colpoda 2	-0.131321
Pseudomonas5 + Colpoda 2	-0.113157
Pseudomonas5 + Colpoda 2	-0.0161358
Pseudomonas5 + Colpoda 2	-0.196031
Pseudomonas5 + Colpoda 2	-0.0636748
Pseudomonas5 + Colpoda 2	-0.0939572
Pseudomonas5 + Colpoda 2	-0.069628
Lysobacter 1 + Colpoda 2	-0.0618273
Lysobacter 1 + Colpoda 2	-0.155175
Lysobacter 1 + Colpoda 2	-0.138299
Lysobacter 1 + Colpoda 2	-0.105603
Lysobacter 1 + Colpoda 2	-0.103129
Lysobacter 1 + Colpoda 2	-0.0714303
Streptomyces 1 + Colpoda 2	-0.120025
Streptomyces 1 + Colpoda 2	-0.09289
Streptomyces 1 + Colpoda 2	-0.0396477
Streptomyces 1 + Colpoda 2	-0.0689216
Streptomyces 1 + Colpoda 2	-0.137302
Streptomyces 1 + Colpoda 2	-0.0856765
Streptomyces 2 + Colpoda 2	-0.0804323
Streptomyces 2 + Colpoda 2	-0.108516
Streptomyces 2 + Colpoda 2	-0.0436453
Streptomyces 2 + Colpoda 2	-0.0601972
Streptomyces 2 + Colpoda 2	-0.121327
Streptomyces 2 + Colpoda 2	-0.00835132
Arthrobacter 1 + Colpoda 2	-0.42647
Arthrobacter 1 + Colpoda 2	-0.475931
Arthrobacter 1 + Colpoda 2	-0.349271
Arthrobacter 1 + Colpoda 2	-0.251927
Arthrobacter 1 + Colpoda 2	-0.425156
Arthrobacter 1 + Colpoda 2	-0.564657
Arthrobacter 2 + Colpoda 2	-0.358454
Arthrobacter 2 + Colpoda 2	-0.304027
Arthrobacter 2 + Colpoda 2	-0.394073
Arthrobacter 2 + Colpoda 2	-0.427692
Arthrobacter 2 + Colpoda 2	-0.450249
Arthrobacter 2 + Colpoda 2	-0.34777
Chitinophaga 1 + Colpoda 2	-0.591374
Chitinophaga 1 + Colpoda 2	-0.573055
Chitinophaga 1 + Colpoda 2	-0.59363
Chitinophaga 1 + Colpoda 2	-0.649429
Chitinophaga 1 + Colpoda 2	-0.597666
Chitinophaga 1 + Colpoda 2	-0.615773
Chitinophaga 2 + Colpoda 2	-0.695694
Chitinophaga 2 + Colpoda 2	-0.673223
Chitinophaga 2 + Colpoda 2	-0.669772
Chitinophaga 2 + Colpoda 2	-0.514172
Chitinophaga 2 + Colpoda 2	-0.590549
Chitinophaga 2 + Colpoda 2	-0.691649
Chitinophaga 3 + Colpoda 2	-0.715148
Chitinophaga 3 + Colpoda 2	-0.535597
Chitinophaga 3 + Colpoda 2	-0.52961
Chitinophaga 3 + Colpoda 2	-0.651683
Chitinophaga 3 + Colpoda 2	-0.627973
Chitinophaga 3 + Colpoda 2	-0.653149
Chitinophaga 4 + Colpoda 2	-0.654669
Chitinophaga 4 + Colpoda 2	-0.597638
Chitinophaga 4 + Colpoda 2	-0.609099
Chitinophaga 4 + Colpoda 2	-0.534838
Chitinophaga 4 + Colpoda 2	-0.620389
Chitinophaga 4 + Colpoda 2	-0.651634

## Sheet: Fig.5B
	R. solanacearum density copy	R. solanacearum density log copy
R. solanacearum	1.3025e+06	6.11478
R. solanacearum	1.76885e+06	6.24769
R. solanacearum	2.39868e+06	6.37997
R. solanacearum	1.09448e+06	6.03921
R. solanacearum	1.68511e+06	6.22663
R. solanacearum	1.84412e+06	6.26579
Pseudomonas 1 + R. solanacearum	61770.8	4.79078
Pseudomonas 1 + R. solanacearum	62497.1	4.79586
Pseudomonas 1 + R. solanacearum	30949.9	4.49066
Pseudomonas 1 + R. solanacearum	34430.9	4.53695
Pseudomonas 1 + R. solanacearum	35570.7	4.55109
Pseudomonas 1 + R. solanacearum	47291.4	4.67478
Pseudomonas 2 + R. solanacearum	40246.2	4.60472
Pseudomonas 2 + R. solanacearum	49511.2	4.6947
Pseudomonas 2 + R. solanacearum	40458.8	4.60701
Pseudomonas 2 + R. solanacearum	78643.2	4.89566
Pseudomonas 2 + R. solanacearum	50802.2	4.70588
Pseudomonas 2 + R. solanacearum	50812.5	4.70597
Pseudomonas 3 + R. solanacearum	38871.1	4.58963
Pseudomonas 3 + R. solanacearum	45393.9	4.657
Pseudomonas 3 + R. solanacearum	48297.3	4.68392
Pseudomonas 3 + R. solanacearum	55082.6	4.74101
Pseudomonas 3 + R. solanacearum	55348.5	4.74311
Pseudomonas 3 + R. solanacearum	55406.3	4.74356
Pseudomonas 4 + R. solanacearum	40488.9	4.60734
Pseudomonas 4 + R. solanacearum	38747.9	4.58825
Pseudomonas 4 + R. solanacearum	42551.9	4.62892
Pseudomonas 4 + R. solanacearum	43060.9	4.63408
Pseudomonas 4 + R. solanacearum	44745.3	4.65075
Pseudomonas 4 + R. solanacearum	45153.6	4.65469
Pseudomonas 5 + R. solanacearum	53056.7	4.72474
Pseudomonas 5 + R. solanacearum	53162.7	4.72561
Pseudomonas 5 + R. solanacearum	53815.6	4.73091
Pseudomonas 5 + R. solanacearum	54201	4.73401
Pseudomonas 5 + R. solanacearum	58496.2	4.76713
Pseudomonas 5 + R. solanacearum	61105.1	4.78608
Lysobacter 1 + R. solanacearum	61778.5	4.79084
Lysobacter 1 + R. solanacearum	79940.9	4.90277
Lysobacter 1 + R. solanacearum	48749.1	4.68797
Lysobacter 1 + R. solanacearum	81886.1	4.91321
Lysobacter 1 + R. solanacearum	78394.4	4.89428
Lysobacter 1 + R. solanacearum	103334	5.01424
Streptomyces 1 + R. solanacearum	29569	4.47084
Streptomyces 1 + R. solanacearum	59261	4.77277
Streptomyces 1 + R. solanacearum	47639.4	4.67797
Streptomyces 1 + R. solanacearum	48218.1	4.68321
Streptomyces 1 + R. solanacearum	76609.9	4.88428
Streptomyces 1 + R. solanacearum	49458.6	4.69424
Streptomyces 2 + R. solanacearum	31403.5	4.49698
Streptomyces 2 + R. solanacearum	43369.3	4.63718
Streptomyces 2 + R. solanacearum	24961.6	4.39727
Streptomyces 2 + R. solanacearum	39795.5	4.59983
Streptomyces 2 + R. solanacearum	40398.9	4.60637
Streptomyces 2 + R. solanacearum	51140	4.70876
Arthrobacter 1 + R. solanacearum	2.94325e+06	6.46883
Arthrobacter 1 + R. solanacearum	2.75724e+06	6.44047
Arthrobacter 1 + R. solanacearum	2.52063e+06	6.40151
Arthrobacter 1 + R. solanacearum	3.42514e+06	6.53468
Arthrobacter 1 + R. solanacearum	4.29893e+06	6.63336
Arthrobacter 1 + R. solanacearum	3.58005e+06	6.55389
Arthrobacter 2 + R. solanacearum	3.52669e+06	6.54737
Arthrobacter 2 + R. solanacearum	4.024e+06	6.60466
Arthrobacter 2 + R. solanacearum	4.65206e+06	6.66765
Arthrobacter 2 + R. solanacearum	4.02357e+06	6.60461
Arthrobacter 2 + R. solanacearum	3.71762e+06	6.57027
Arthrobacter 2 + R. solanacearum	4.19813e+06	6.62306
Chitinophaga 1 + R. solanacearum	2.65166e+06	6.42352
Chitinophaga 1 + R. solanacearum	1.92263e+06	6.2839
Chitinophaga 1 + R. solanacearum	2.02136e+06	6.30564
Chitinophaga 1 + R. solanacearum	3.2546e+06	6.5125
Chitinophaga 1 + R. solanacearum	3.42945e+06	6.53522
Chitinophaga 1 + R. solanacearum	2.67947e+06	6.42805
Chitinophaga 2 + R. solanacearum	2.44383e+06	6.38807
Chitinophaga 2 + R. solanacearum	2.63296e+06	6.42044
Chitinophaga 2 + R. solanacearum	2.21497e+06	6.34537
Chitinophaga 2 + R. solanacearum	2.23661e+06	6.34959
Chitinophaga 2 + R. solanacearum	2.45692e+06	6.39039
Chitinophaga 2 + R. solanacearum	3.44801e+06	6.53757
Chitinophaga 3 + R. solanacearum	2.34437e+06	6.37003
Chitinophaga 3 + R. solanacearum	2.79671e+06	6.44665
Chitinophaga 3 + R. solanacearum	3.36157e+06	6.52654
Chitinophaga 3 + R. solanacearum	3.41393e+06	6.53325
Chitinophaga 3 + R. solanacearum	2.51867e+06	6.40117
Chitinophaga 3 + R. solanacearum	3.11692e+06	6.49373
Chitinophaga 4 + R. solanacearum	2.29922e+06	6.36158
Chitinophaga 4 + R. solanacearum	1.91363e+06	6.28186
Chitinophaga 4 + R. solanacearum	2.06173e+06	6.31423
Chitinophaga 4 + R. solanacearum	2.62102e+06	6.41847
Chitinophaga 4 + R. solanacearum	3.4838e+06	6.54205
Chitinophaga 4 + R. solanacearum	3.48424e+06	6.54211

## Sheet: Fig.4A
	disease incidence
control	0.416667
control	0.5
control	0.5
control	0.583333
control	0.583333
control	0.583333
Colpoda 2(10²)	0.25
Colpoda 2(10²)	0.333333
Colpoda 2(10²)	0.416667
Colpoda 2(10²)	0.333333
Colpoda 2(10²)	0.416667
Colpoda 2(10²)	0.333333
Colpoda 2(104)	0.166667
Colpoda 2(104)	0.25
Colpoda 2(104)	0.333333
Colpoda 2(104)	0.166667
Colpoda 2(104)	0.25
Colpoda 2(104)	0.25

## Sheet: Fig.4B
	R. solanacearum density log copy
control	8.2692
control	8.21832
control	8.22729
control	8.04771
control	8.38592
control	8.16444
Colpoda 2(10²)	7.55952
Colpoda 2(10²)	7.47571
Colpoda 2(10²)	7.43381
Colpoda 2(10²)	7.46075
Colpoda 2(10²)	7.34701
Colpoda 2(10²)	7.58945
Colpoda 2(104)	6.93451
Colpoda 2(104)	6.72201
Colpoda 2(104)	6.59806
Colpoda 2(104)	6.74595
Colpoda 2(104)	6.97342
Colpoda 2(104)	6.86567

## Sheet: Fig.4C
	axis1	axis2
control	-0.294519	0.069531
control	-0.304509	0.056565
control	-0.319587	0.027235
control	-0.31404	0.024445
control	-0.314386	0.024953
control	-0.327466	0.009736
Colpoda 2(10²)	0.074301	-0.192963
Colpoda 2(10²)	0.074206	-0.202789
Colpoda 2(10²)	0.075946	-0.186426
Colpoda 2(10²)	0.145624	-0.105926
Colpoda 2(10²)	0.131564	-0.170671
Colpoda 2(10²)	0.132401	-0.137371
Colpoda 2(104)	0.206844	0.095966
Colpoda 2(104)	0.205641	0.111169
Colpoda 2(104)	0.178211	0.07286
Colpoda 2(104)	0.220628	0.153569
Colpoda 2(104)	0.209034	0.172605
Colpoda 2(104)	0.220107	0.177505

## Sheet: Fig.4D
	distance to control
Colpoda 2(10²)	0.493878
Colpoda 2(10²)	0.502776
Colpoda 2(10²)	0.489464
Colpoda 2(10²)	0.506727
Colpoda 2(10²)	0.529934
Colpoda 2(10²)	0.5063
Colpoda 2(10²)	0.487418
Colpoda 2(10²)	0.493344
Colpoda 2(10²)	0.481616
Colpoda 2(10²)	0.50872
Colpoda 2(10²)	0.52141
Colpoda 2(10²)	0.504912
Colpoda 2(10²)	0.47617
Colpoda 2(10²)	0.479783
Colpoda 2(10²)	0.481776
Colpoda 2(10²)	0.520982
Colpoda 2(10²)	0.523474
Colpoda 2(10²)	0.509948
Colpoda 2(10²)	0.475156
Colpoda 2(10²)	0.477202
Colpoda 2(10²)	0.479107
Colpoda 2(10²)	0.512653
Colpoda 2(10²)	0.515643
Colpoda 2(10²)	0.501424
Colpoda 2(10²)	0.480281
Colpoda 2(10²)	0.483378
Colpoda 2(10²)	0.479249
Colpoda 2(10²)	0.524933
Colpoda 2(10²)	0.519114
Colpoda 2(10²)	0.513899
Colpoda 2(10²)	0.480299
Colpoda 2(10²)	0.478822
Colpoda 2(10²)	0.4853
Colpoda 2(10²)	0.532604
Colpoda 2(10²)	0.523937
Colpoda 2(10²)	0.517832
Colpoda 2(104)	0.561025
Colpoda 2(104)	0.543175
Colpoda 2(104)	0.524791
Colpoda 2(104)	0.565884
Colpoda 2(104)	0.574088
Colpoda 2(104)	0.559815
Colpoda 2(104)	0.560562
Colpoda 2(104)	0.543762
Colpoda 2(104)	0.525681
Colpoda 2(104)	0.567147
Colpoda 2(104)	0.579783
Colpoda 2(104)	0.564424
Colpoda 2(104)	0.573305
Colpoda 2(104)	0.565101
Colpoda 2(104)	0.534846
Colpoda 2(104)	0.57811
Colpoda 2(104)	0.594038
Colpoda 2(104)	0.585318
Colpoda 2(104)	0.566738
Colpoda 2(104)	0.559584
Colpoda 2(104)	0.523634
Colpoda 2(104)	0.576259
Colpoda 2(104)	0.59564
Colpoda 2(104)	0.580975
Colpoda 2(104)	0.569639
Colpoda 2(104)	0.567023
Colpoda 2(104)	0.533565
Colpoda 2(104)	0.576882
Colpoda 2(104)	0.594786
Colpoda 2(104)	0.590105
Colpoda 2(104)	0.577647
Colpoda 2(104)	0.574284
Colpoda 2(104)	0.539616
Colpoda 2(104)	0.591529
Colpoda 2(104)	0.611426
Colpoda 2(104)	0.605606

## Sheet: Fig.4E
	ratio
control	0.126655
control	0.125547
control	0.118704
control	0.118453
control	0.116697
control	0.121357
Colpoda 2(10²)	1.31014
Colpoda 2(10²)	1.3355
Colpoda 2(10²)	1.3146
Colpoda 2(10²)	2.05438
Colpoda 2(10²)	2.14974
Colpoda 2(10²)	1.83892
Colpoda 2(104)	5.17291
Colpoda 2(104)	4.81362
Colpoda 2(104)	3.91278
Colpoda 2(104)	5.49107
Colpoda 2(104)	5.17461
Colpoda 2(104)	5.44646

## Sheet: Fig.4F
	control	Colpoda 2(10²)	Colpoda 2(104)
AOTU64	0.00596465	0.000515659	0.00024541
AOTU76	0.00411715	0.00235042	0.000890491
AOTU56	0.00811006	0.000526547	0.000299301
AOTU146	0.00447145	0.00242498	0.00131352
AOTU7	0.0429635	0.0284703	0.0194457
AOTU126	0.00626268	0.00355299	0.00151334
AOTU140	0.0089881	0.00467153	0.00415793
AOTU121	0.00511557	0.00168198	0.000755388
AOTU73	0.00535575	0.000984185	0.00066529
AOTU29	0.00668278	0.0031313	0.0020641
AOTU84	0.0103003	0.000316363	0.000225786
AOTU8	0.0309493	0.00131449	0.00101909
AOTU115	0.00289717	0.00287679	0.00116266
AOTU66	0.00393146	0.000476784	0.000161833
BOTU150	0.00115363	0.00152813	0.00597446
BOTU28	0.000435652	0.000646432	0.00503926
BOTU24	0.000223362	0.00390725	0.00478014
BOTU211	0.00227193	0.00413673	0.00460075
BOTU88	4.82052e-05	0.0026047	0.00508059
BOTU91	0.00211869	0.00340291	0.00421203
BOTU78	0.000471771	0.00258728	0.00412196
BOTU11	0.00209137	0.00735454	0.00918934
BOTU106	0.000479895	0.00137172	0.00465576
BOTU41	0.00158259	0.00333587	0.00505594
BOTU51	0.000181098	0.00247484	0.00982597
BOTU14	0.000340388	0.00213298	0.00667961
BOTU38	0.00616207	0.0216267	0.0324317

## Sheet: Fig.3A
	R. solanacearum density copy	R. solanacearum density log copy
RS	35227.1	4.54688
RS	36628.1	4.56381
RS	40790.2	4.61056
RS	41088.1	4.61372
RS	41335	4.61632
RS	47642.9	4.678
CLOPODA2+RS	18095.9	4.25758
CLOPODA2+RS	18112.1	4.25797
CLOPODA2+RS	20220.1	4.30578
CLOPODA2+RS	20658.2	4.31509
CLOPODA2+RS	19988.8	4.30079
CLOPODA2+RS	21665.6	4.33577
CLOPODA1+RS	19848.2	4.29772
CLOPODA1+RS	22598.1	4.35407
CLOPODA1+RS	22814.4	4.35821
CLOPODA1+RS	21523.7	4.33292
CLOPODA1+RS	23070.3	4.36305
CLOPODA1+RS	20097.1	4.30313

## Sheet: Fig.3B
	relative change
CLOPODA2+RS	-0.552658
CLOPODA2+RS	-0.552255
CLOPODA2+RS	-0.500145
CLOPODA2+RS	-0.489313
CLOPODA2+RS	-0.505862
CLOPODA2+RS	-0.464412
CLOPODA1+RS	-0.509337
CLOPODA1+RS	-0.441359
CLOPODA1+RS	-0.436012
CLOPODA1+RS	-0.467919
CLOPODA1+RS	-0.429685
CLOPODA1+RS	-0.503185

[truncated: 13 more sheets: Fig.2A, Fig.2B-C, Fig.2D, Fig.1A-B , Fig.1C, Fig.S4A-C, Fig.S3, Fig.S2, Fig.S1, Table.S1, Table.S2, Table.S5, Sheet1]
